# Supplementary material for: The Plastisphere – Uncovering tightly attached plastic “specific” microorganisms
Source: PLoS One. 2019 Apr 23;14(4):e0215859. doi: 10.1371/journal.pone.0215859 (PMC6478340; doi:10.1371/journal.pone.0215859)
Supplement: S1 Table — (XLSX) [file pone.0215859.s005.xlsx]

## Sheet: Table S1
Table S1 Sample information about synthetic polymers used within this study.
Polymer	Abbreviation	Monomer	Manufacturer
Low density polyethylene	LDPE	(C2H4)n	ORBITA-FILM GmbH
High density polyethylene	HDPE	(C2H4)n	ORBITA-FILM GmbH
Polypropylene	PP	(C3H6)n	ORBITA-FILM GmbH
Polystyrene	PS	(C8H8)n	Ergo.fol norflex GmbH
Styrene acrylonitrile	SAN	(C8H8)n-(C3H3N)m	Ergo.fol norflex GmbH
Polyurethane prepolymer	PESTUR	(C4H4O5)n	Bayer
Polylactic acid	PLA	(C3H4O2)n	Folienwerk Wolfen GmbH
Polyethylene terephthalate	PET	(C10H8O4)n	Mitsubishi Polyester Film
Polyvynil chloride	PVC	(C2H2Cl)n	Leitz
