# Supplementary material for: The Plastisphere – Uncovering tightly attached plastic “specific” microorganisms
Source: PLoS One. 2019 Apr 23;14(4):e0215859. doi: 10.1371/journal.pone.0215859 (PMC6478340; doi:10.1371/journal.pone.0215859)
Supplement: S2 Table — Both variables and their interaction resulted not significant (p-value > 0.05). Est. Average represents the estimated average, Std. Error represents the standard error. (XLSX) [file pone.0215859.s006.xlsx]

## Sheet: Table S2
Table S2 GLM model results of cell counts against exposure time and pressure. Both variables and their interaction resulted not significant (p-value > 0.05). Est. Average represents the estimated average, Std. Error represents the standard error.
	Est. Average	Std. Error	p-value
Pressure	0.0007133	0.0006328	0.271
Time	0.0008184	0.0006655	0.231
Time * Pressure	-0.0002071	0.0002241	0.365
