# Supplementary material for: The Plastisphere – Uncovering tightly attached plastic “specific” microorganisms
Source: PLoS One. 2019 Apr 23;14(4):e0215859. doi: 10.1371/journal.pone.0215859 (PMC6478340; doi:10.1371/journal.pone.0215859)
Supplement: S3 Table — Both variables and their interaction resulted significant (p-value < 0.05). Est. Average represents the estimated average of the mean cell counts, Std. Error represents the standard error of the mean cell counts. (XLSX) [file pone.0215859.s007.xlsx]

## Sheet: Table S3
Table S3 GLM model results of cell count distinguished in membrane damaged and intact cells after a high pressure water treatment at 4 bars for 2 minutes and staining with PI and SYBR Green. Both variables and their interaction resulted significant (p-value < 0.05). Est. Average represents the estimated average of the mean cell counts, Std. Error represents the standard error of the mean cell cou…
	Membrane damaged			Membrane intact
Samples	Est. Average	Std. Error	p-value	Est. Average	Std. Error	p-value
HDPE	6932000	50794	< 0.05	6261000	48221	< 0.05
LDPE	13072000	69672	< 0.05	8051000	54664	< 0.05
PESTUR	4912000	42801	< 0.05	1161000	20889	< 0.05
PET	182000	0.8948	< 0.05	361000	11834	< 0.05
PLA	1092000	20432	< 0.05	1411000	22998	< 0.05
PP	21272000	88832	< 0.05	27551000	101047	< 0.05
PS	10062000	61150	< 0.05	7071000	51237	< 0.05
PVC	4392000	40489	< 0.05	1491000	23634	< 0.05
SAN	2882000	32864	< 0.05	1971000	2.7135	< 0.05
Glass	18000	0.2449	< 0.05	0.9000	0.1732	< 0.05
