# Supplementary material for: The Plastisphere – Uncovering tightly attached plastic “specific” microorganisms
Source: PLoS One. 2019 Apr 23;14(4):e0215859. doi: 10.1371/journal.pone.0215859 (PMC6478340; doi:10.1371/journal.pone.0215859)
Supplement: S5 Table — Significant results (p (perm) < 0.05) are highlighted in bold. (XLSX) [file pone.0215859.s009.xlsx]

## Sheet: Table S5
Table S5 PERMANOVA and PERMDISP pair-wise tests biofilm communities on different re-colonized synthetic polymers and glass based on Hellinger distance of operational taxonomic units (OUTs). Significant results (p (perm) < 0.05) are highlighted in bold.
		PERMANOVA		PERMDISP
Comparison		t (perm)	p (perm)1	t (perm)	p (perm)1
Glass vs.	HDPE	7798	0.007	1987	0.138
	LDPE	8351	0.007	1969	0.140
	PESTUR	4917	0.007	1512	0.270
	PET	6402	0.007	1709	0.204
	PLA	4889	0.009	0.654	0.608
	PP	7703	0.008	0.892	0.577
	PS	7234	0.007	1409	0.336
	PVC	6527	0.007	1539	0.265
	SAN	5774	0.009	0.978	0.528
HDPE vs.	LDPE	6739	0.009	0.131	0.912
	PESTUR	8299	0.008	0.339	0.812
	PET	7550	0.007	0.015	0.969
	PLA	8311	0.008	1352	0.345
	PP	7710	0.008	1986	0.161
	PS	7400	0.008	0.628	0.615
	PVC	8205	0.007	0.950	0.484
	SAN	7739	0.006	1375	0.306
LDPE vs.	PESTUR	8816	0.007	0.250	0.827
	PET	7664	0.009	0.085	0.930
	PLA	9296	0.007	1312	0.395
	PP	6750	0.007	2054	0.142
	PS	8277	0.009	0.547	0.695
	PVC	9321	0.007	0.893	0.463
	SAN	8167	0.007	1345	0.310
PESTUR vs.	PET	6510	0.008	0.271	0.825
	PLA	5616	0.010	0.902	0.505
	PP	7637	0.007	1138	0.360
	PS	8081	0.009	0.216	0.856
	PVC	6785	0.009	0.356	0.818
	SAN	6187	0.010	0.800	0.516
PET vs.	PLA	7220	0.008	1132	0.406
	PP	8099	0.009	1408	0.293
	PS	8459	0.008	0.495	0.696
	PVC	8080	0.008	0.673	0.602
	SAN	6914	0.008	1065	0.418
PLA vs.	PP	8754	0.006	0.073	0.983
	PS	7128	0.007	0.756	0.562
	PVC	6590	0.008	0.803	0.658
	SAN	5080	0.008	0.253	0.832
PP vs.	PS	9128	0.010	0.997	0.440
	PVC	8756	0.010	1380	0.199
	SAN	8362	0.009	0.290	0.849
PS vs.	PVC	7067	0.008	0.109	0.928
	SAN	7783	0.008	0.628	0.597
PVC vs.	SAN	7828	0.007	0.701	0.571
