# Supplementary material for: The Plastisphere – Uncovering tightly attached plastic “specific” microorganisms
Source: PLoS One. 2019 Apr 23;14(4):e0215859. doi: 10.1371/journal.pone.0215859 (PMC6478340; doi:10.1371/journal.pone.0215859)
Supplement: S6 Table — S: Total species, N: Total individuals, d: Species richness (Margalef), J': Pielou`s evenness, H'(log2): Shannon. (XLSX) [file pone.0215859.s010.xlsx]

## Sheet: Table S6
Table S6 Univariate Diversity indices of biofilm communities on different re-colonized synthetic polymers and glass based on read counts of operational taxonomic units (OUTs). S: Total species, N: Total individuals, d: Species richness (Margalef), J': Pielou`s evenness, H'(log2): Shannon.
Sample	S	N	d	J'	H'(log2)
Glass_source	73	20955	7236	0.3211	1988
Glass_1	86	17459	8702	0.4509	2897
Glass_2	70	12466	7316	0.4806	2946
Glass_3	47	7621	5146	0.4414	2452
Glass_4	91	25996	8853	0.4651	3027
Glass_5	90	20852	8949	0.4435	2879
HDPE_source	250	22046	24.9	0.5646	4497
HDPE_1	96	11970	10.12	0.6059	3.99
HDPE_2	67	14732	6877	0.5891	3573
HDPE_3	88	8869	9571	0.5348	3454
HDPE_4	103	20693	10.26	0.5247	3508
HDPE_5	128	21242	12.75	0.5463	3824
LDPE_source	157	17389	15.98	0.5413	3948
LDPE_1	96	24979	9382	0.4477	2948
LDPE_2	98	27832	9478	0.46	3043
LDPE_3	98	20035	9793	0.4376	2895
LDPE_4	92	21794	9.11	0.4337	2.83
LDPE_5	104	22508	10.28	0.4833	3238
PESTUR_source	163	34157	15.52	0.379	2785
PESTUR_1	84	20485	8361	0.5603	3581
PESTUR_2	79	12688	8255	0.5542	3493
PESTUR_3	74	14687	7608	0.5536	3437
PESTUR_4	83	17803	8378	0.5871	3743
PESTUR_5	77	25107	7502	0.5535	3469
PET_source	173	20954	17.29	0.5822	4328
PET_1	113	24762	11.07	0.4958	3382
PET_2	83	14111	8582	0.5451	3475
PET_3	104	23971	10.21	0.5579	3738
PET_4	93	25589	9064	0.5439	3556
PET_5	94	23672	9233	0.5301	3475
PLA_source	187	28842	18.11	0.4914	3709
PLA_1	103	17109	10.46	0.4159	2781
PLA_2	94	29710	9.03	0.3386	2.22
PLA_3	72	22882	7073	0.3602	2223
PLA_4	78	31240	7.44	0.4121	2.59
PLA_5	89	28330	8584	0.3245	2101
PP_source	84	12495	8799	0.5073	3243
PP_1	61	16602	6175	0.4798	2846
PP_2	60	15213	6127	0.5376	3175
PP_3	53	15154	5402	0.5017	2874
PP_4	74	16802	7503	0.4911	3.05
PP_5	48	24150	4657	0.5134	2867
PS_source	190	24781	18.68	0.6684	5.06
PS_1	122	22754	12.06	0.5377	3726
PS_2	118	15715	12.11	0.5568	3832
PS_3	103	23498	10.13	0.5518	3.69
PS_4	95	27453	9197	0.5682	3733
PS_5	126	40903	11.77	0.5437	3793
PVC_source	168	38893	15.8	0.5776	4.27
PVC_1	65	15088	6652	0.4716	2.84
PVC_2	86	17938	8678	0.5083	3266
PVC_3	104	31841	9934	0.5593	3748
PVC_4	62	18382	6212	0.6244	3718
PVC_5	79	16165	8049	0.5112	3222
SAN_source	186	34111	17.72	0.5278	3979
SAN_1	91	22864	8967	0.3977	2588
SAN_2	75	8973	8.13	0.4687	2919
SAN_3	92	26426	8937	0.4497	2934
SAN_4	93	38640	8.71	0.3896	2547
SAN_5	83	30449	7943	0.3482	2.22
