# Supplementary material for: The Plastisphere – Uncovering tightly attached plastic “specific” microorganisms
Source: PLoS One. 2019 Apr 23;14(4):e0215859. doi: 10.1371/journal.pone.0215859 (PMC6478340; doi:10.1371/journal.pone.0215859)
Supplement: S7 Table — Av.Si%: average percentage similarity within the different groups, Av.δi%: average dissimilarity between the different groups. (XLSX) [file pone.0215859.s011.xlsx]

## Sheet: Table S7
Table S7 SIMPER analysis of re-colonized communities jointly contributing to the total similarity within and dissimilarity between different groups of synthetic polymers and glass. Av.Si%: average percentage similarity within the different groups, Av.δi%: average dissimilarity between the different groups.
Av.Si%		Av.δi%
LDPE	88.16	LDPE	40.29
PP	84.55	PP	56.24	44.87
PS	87.55	PS	42.75	50.35	66.01
PET	89.16	PET	42.99	44.16	54.96	51.01
PLA	85.41	PLA	53.42	64.40	67.33	47.61	50.50
SAN	86.55	SAN	50.90	54.18	61.42	50.61	45.56	38.35
PESTUR	88.08	PESTUR	52.25	58.44	55.24	52.74	40.94	38.93	42.71
PVC	86.51	PVC	49.60	60.90	60.01	43.54	51.09	42.02	53.97	42.25
Glass	84.35	Glass	54.77	60.40	60.10	49.79	45.01	38.97	45.56	35.11	43.89
HDPE	88.63		HDPE	LDPE	PP	PS	PET	PLA	SAN	PESTUR	PVC
